# Supplementary material for: Selenium Disulfide from Sustainable Resources: An Example of “Redneck” Chemistry with a Pinch of Salt
Source: Materials (Basel). 2024 Nov 23;17(23):5733. doi: 10.3390/ma17235733 (PMC11642483; doi:10.3390/ma17235733)
Supplement: Supplementary file 1 [file materials-17-05733-s001.zip]

Archive with 1 entries (1 files):
- materials-3221841-supplementary.pdf
